# Supplementary material for: Why isn’t everyone using the thermotolerant vaccine? Preferences for Newcastle disease vaccines by chicken-owning households in Tanzania
Source: PLoS One. 2019 Aug 15;14(8):e0220963. doi: 10.1371/journal.pone.0220963 (PMC6695108; doi:10.1371/journal.pone.0220963)
Supplement: S2 Data — (XLS) [file pone.0220963.s006.xls]

## Sheet: Sheet1
Variable Name	Variable Label	Answer Label	Answer Code	Variable Type
DcsnSex	Sex of decision maker			Numeric
		Male	1
		Female	2
		Valid skip
		Don't know
		Invalid skip
VcnPyMthd	How pay ND vaccine			Numeric
		Cash	1
		Group contribution	2
		Free	3
		Other	4
		Valid skip
		Don't know
		Invalid skip
share	Share vaccine last time			Numeric
		No	0
		Yes	1
		Valid skip
		Don't know
		Invalid skip
VccnPrfr	Preferred vaccine type			Numeric
		Eyedrops	1
		Drinking water	2
		Valid skip
		Don't know
		Invalid skip
flock	Total number of chickens	Open ended		Integer
ever	Ever vaccinated for ND			Numeric
		No	0
		Yes	1
		Valid skip
		Don't know
		Invalid skip
group	Member of chicken group			Numeric
		No	0
		Yes	1
		Valid skip
		Don't know
		Invalid skip
four	Vaccinated within 130 days			Numeric
		No	0
		Yes	1
		Valid skip
		Don't know
		Invalid skip
vacinfosrc	Where first heard about vaccine			Numeric
		Not aware of vaccine	0
		Family member	1
		Friend	2
		Community member	3
		Livestock officer	4
		Chicken raising group	5
		Agrovet shop	6
		Seminar	7
		Farmer field school	8
		NGO	9
		Media	10
		Ag expo	11
		Other	12
		Valid skip
		Don't know
		I
farming	Farming as main income generating activity of head of household			Numeric
		Other main source of income	0
		Farming is main household income	1
vactypebi	Vaccine type used last time			Numeric
		I-2	0
		La Sota	1
vacinfolfo	First heard of ND vaccines from livestock field officer			Numeric
		No	0
		Yes	1
		Valid skip
		Don't know
		Invalid skip
dosecost	Cost of ND vaccine per dose paid last time in USD cents ($1 = 2,213 tsh)	Open ended		Numeric
Singida1	Village name is Singida 1			Numeric
		No	0
		Yes	1
		Valid skip
		Don't know
		Invalid skip
Mbeya1	Village name is Mbeya 1			Numeric
		No	0
		Yes	1
		Valid skip
		Don't know
		Invalid skip
village1	Villages coded and ordered, 1 peri-urban 2 rural			Numeric
		Arusha1	1
		Arusha2	2
		Singida1	3
		Singida2	4
		Mbeya1	5
		Mbeya2	6
