# Supplementary material for: Why isn’t everyone using the thermotolerant vaccine? Preferences for Newcastle disease vaccines by chicken-owning households in Tanzania
Source: PLoS One. 2019 Aug 15;14(8):e0220963. doi: 10.1371/journal.pone.0220963 (PMC6695108; doi:10.1371/journal.pone.0220963)
Supplement: S1 Log — (DO) [file pone.0220963.s008.do]

* Supplemental Materials 8 
* Selected statistical analyses of data as requested by a reviewer
* Dataset: S7_data.dta
* Sections:
*			1) Transforming continuous variables
*			2) Fixed v. random effects models
*			3) Model assumptions - plotting residuals
*			4) Model performance evaluation

*1) TRANSFORMING CONTINUOUS VARIABLES __________________________________________________________________
* Best fixed effects model (considering explanatory variables significant in univariable analysis at p<0.1
logit vactypebi dosecost Singida1 Mbeya1 group i.VccnPrfr vacinfolfo, or
estat ic
*Log likelihood -132.45, AIC 278.91, 263 observations

*Fixed effects model with log of price paid
generate dosecostlog = log(dosecost)
* missing values generated
 
logit vactypebi dosecostlog Singida1 Mbeya1 group i.VccnPrfr vacinfolfo, or
estat ic
*AIC 248.16, LL -117, 221 observations

*While transforming price variable decreases AIC, it also reduces number of observations, so we will leave price as is

*2) FIXED V. RANDOM EFFECTS MODELS ____________________________________________________
* Consider village as a random effect
* While the best fixed model retains only two villages, here we consider all villages.
 
 *Mixed model with village as random effect

meqrlogit vactypebi dosecost group i.VccnPrfr vacinfolfo || village1: , or
estat ic
*Log likelihood -139.0
* Price paid variable (log transformed) is no longer significant

*Compare to equivalent fixed effects model
logit vactypebi dosecost group VccnPrfr vacinfolfo i.village1, or 
* Log likelihood is -129.0 (performs better than random model)

*3) MODEL ASSUMPTIONS - PLOTTING RESIDUALS ____________________________________________________________________
* Plot residuals for best fixed effect model
logit vactypebi dosecost Singida1 Mbeya1 group i.VccnPrfr vacinfolfo, or
 predict r, residuals
 label var r "Residuals"
 summarize r, detail
 * Pearson residuals; adjusted for number sharing covariate pattern
 
 predict yhat
 label var yhat "Fitted values"

 scatter r yhat, title("Residual versus fitted plot")
 *Two distinct lines are caused because in logit model, we predict probability for a variable taking values 0 or 1. If value is 0, we always 
 *predicts more and residuals are negative. If value is 1, we underestimate and residuals are positive.
 
 *By using fixed model, we assume residuals are not clustered by village. 
 *Check assumption by plotting residuals by village.
 
 logit vactypebi dosecostlog i.village1 group i.VccnPrfr vacinfolfo, or
 predict r1, residuals
 label var r1 "Residuals"
summarize r1, detail
 
 predict yhat1
 label var yhat1 "Fitted values"

 twoway scatter r1 yhat1, by(village1) 
 *While there is some clustering between Singida 1 and Singida 2, there is not sufficient clustering by village to justify village as a randome effect
 * especially while also considering the lower AIC for the random effects model

 *4) MODEL PERFORMANCE EVALUATION _________________________________
 logit vactypebi dosecost Singida1 Mbeya1 group i.VccnPrfr vacinfolfo, or

vif, uncent
* Check for multicolliniarity - All values under 1.5 (Value above 10 concerning) so multicollinarity not a problem for this model

estat class
* 77% correct classification

lroc
*Area under ROC curve is .83 (Higher means model can distinguish between classes aka vaccine choice). Value of 1 means perfect distinguishing so
*value of .83 is good.
 
 
 


 
 
